# Supplementary material for: Rapid assessment of 3-dimensional intra-tumor heterogeneity through cycling temperature capillary electrophoresis
Source: BMC Res Notes. 2023 Aug 11;16:167. doi: 10.1186/s13104-023-06437-5 (PMC10416412; doi:10.1186/s13104-023-06437-5)
Supplement: Supplementary file 1 — Additional file 1: Normal distribution and standard 95% confidence interval calculations. [file 13104_2023_6437_MOESM1_ESM.xlsx]

## Sheet: 1-96_MF peak area
	Wild type	Mutant	Heteroduplex1	Heteroduplex2	Wt proportion	Mutant proportion
						p	n x p	n x (1-p)	95% conf int	z-score	Lower limit	Upper limit
Wells	values_1	values_2	values_3	values_4	Peak 1	Peak 2			0.95					n x p>5?	n x (1-p)>5?	95% conf int diff 0
A01	145678	90293	30169	27330	0.594362	0.405638	119042	174428	0.975	1.95996	0.403861	0.407414		Y	Y	Y
A02	29922	7532	1391	1170	0.77977	0.22023	8812.5	31202.5	0.975	1.95996	0.21617	0.22429		Y	Y	Y
A03	0	0	0	0	NaN	NaN	#VALUE!	#VALUE!	0.975	1.95996	#VALUE!	#VALUE!		#VALUE!	#VALUE!	#VALUE!
A04	121573	69316	41219	42251	0.595235	0.404765	111051	163308	0.975	1.95996	0.402929	0.406602		Y	Y	Y
A05	73057	47166	29646	34030	0.570395	0.429605	79004	104895	0.975	1.95996	0.427343	0.431868		Y	Y	Y
A06	107879	63468	28252	23440	0.599559	0.400441	89314	133725	0.975	1.95996	0.398408	0.402475		Y	Y	Y
A07	64640	48647	7202	3932	0.56427	0.43573	54214	70207	0.975	1.95996	0.432975	0.438486		Y	Y	Y
A08	99104	53502	45726	37519	0.596675	0.403325	95124.5	140726	0.975	1.95996	0.401345	0.405304		Y	Y	Y
A09	142630	80157	40631	35341	0.604554	0.395446	118143	180616	0.975	1.95996	0.393693	0.397199		Y	Y	Y
A10	0	0	0	0	NaN	NaN	#VALUE!	#VALUE!	0.975	1.95996	#VALUE!	#VALUE!		#VALUE!	#VALUE!	#VALUE!
A11	0	0	0	0	NaN	NaN	#VALUE!	#VALUE!	0.975	1.95996	#VALUE!	#VALUE!		#VALUE!	#VALUE!	#VALUE!
A12	305567	106492	23794	55839	0.702439	0.297561	146308	345384	0.975	1.95996	0.296283	0.298839		Y	Y	Y
B01	73363	57508	14613	14736	0.549479	0.450521	72182.5	88037.5	0.975	1.95996	0.448085	0.452957		Y	Y	Y
B02	0	0	0	0	NaN	NaN	#VALUE!	#VALUE!	0.975	1.95996	#VALUE!	#VALUE!		#VALUE!	#VALUE!	#VALUE!
B03	76543	28304	3403	3442	0.715947	0.284053	31726.5	79965.5	0.975	1.95996	0.281409	0.286698		Y	Y	Y
B04	83928	58690	11743	13853	0.575018	0.424982	71488	96726	0.975	1.95996	0.42262	0.427345		Y	Y	Y
B05	102250	44116	10352	11477	0.672817	0.327183	55030.5	113164	0.975	1.95996	0.32494	0.329425		Y	Y	Y
B06	0	0	0	0	NaN	NaN	#VALUE!	#VALUE!	0.975	1.95996	#VALUE!	#VALUE!		#VALUE!	#VALUE!	#VALUE!
B07	22768	17813	4157	1601	0.553465	0.446535	20692	25647	0.975	1.95996	0.442009	0.451062		Y	Y	Y
B08	6641	5304	280	179	0.553894	0.446106	5533.5	6870.5	0.975	1.95996	0.437358	0.454854		Y	Y	Y
B09	95554	60014	18522	17043	0.592972	0.407028	77796.5	113336	0.975	1.95996	0.404826	0.409231		Y	Y	Y
B10	0	0	0	0	NaN	NaN	#VALUE!	#VALUE!	0.975	1.95996	#VALUE!	#VALUE!		#VALUE!	#VALUE!	#VALUE!
B11	87739	29085	4412	4994	0.73233	0.26767	33788	92442	0.975	1.95996	0.265228	0.270113		Y	Y	Y
B12	188063	163149	37132	44076	0.528808	0.471192	203753	228667	0.975	1.95996	0.469705	0.47268		Y	Y	Y
C01	187698	66849	5804	16282	0.718428	0.281572	77892	198741	0.975	1.95996	0.279896	0.283248		Y	Y	Y
C02	0	0	0	0	NaN	NaN	#VALUE!	#VALUE!	0.975	1.95996	#VALUE!	#VALUE!		#VALUE!	#VALUE!	#VALUE!
C03	35823	22896	4590	5193	0.594355	0.405645	27787.5	40714.5	0.975	1.95996	0.401968	0.409322		Y	Y	Y
C04	49236	25838	2949	4968	0.640967	0.359033	29796.5	53194.5	0.975	1.95996	0.355769	0.362297		Y	Y	Y
C05	0	0	0	0	NaN	NaN	#VALUE!	#VALUE!	0.975	1.95996	#VALUE!	#VALUE!		#VALUE!	#VALUE!	#VALUE!
C06	0	0	0	0	NaN	NaN	#VALUE!	#VALUE!	0.975	1.95996	#VALUE!	#VALUE!		#VALUE!	#VALUE!	#VALUE!
C07	0	0	0	0	NaN	NaN	#VALUE!	#VALUE!	0.975	1.95996	#VALUE!	#VALUE!		#VALUE!	#VALUE!	#VALUE!
C08	4109	4323	1146	1123	0.490001	0.509999	5457.5	5243.5	0.975	1.95996	0.500528	0.519471		Y	Y	Y
C09	65902	43908	48010	38862	0.555913	0.444087	87344	109338	0.975	1.95996	0.441892	0.446283		Y	Y	Y
C10	0	0	0	0	NaN	NaN	#VALUE!	#VALUE!	0.975	1.95996	#VALUE!	#VALUE!		#VALUE!	#VALUE!	#VALUE!
C11	0	0	0	0	NaN	NaN	#VALUE!	#VALUE!	0.975	1.95996	#VALUE!	#VALUE!		#VALUE!	#VALUE!	#VALUE!
C12	0	0	0	0	NaN	NaN	#VALUE!	#VALUE!	0.975	1.95996	#VALUE!	#VALUE!		#VALUE!	#VALUE!	#VALUE!
D01	141391	52735	19833	19177	0.690138	0.309862	72240	160896	0.975	1.95996	0.307985	0.311739		Y	Y	Y
D02	64621	25485	2860	5862	0.698001	0.301999	29846	68982	0.975	1.95996	0.299137	0.304862		Y	Y	Y
D03	0	0	0	0	NaN	NaN	#VALUE!	#VALUE!	0.975	1.95996	#VALUE!	#VALUE!		#VALUE!	#VALUE!	#VALUE!
D04	0	0	0	0	NaN	NaN	#VALUE!	#VALUE!	0.975	1.95996	#VALUE!	#VALUE!		#VALUE!	#VALUE!	#VALUE!
D05	196376	96401	17208	21311	0.650885	0.349115	115660	215635	0.975	1.95996	0.347492	0.350739		Y	Y	Y
D06	160150	54989	50438	76801	0.653574	0.346426	118608	223770	0.975	1.95996	0.344832	0.348019		Y	Y	Y
D07	42768	24518	21808	18513	0.584799	0.415201	44678.5	62928.5	0.975	1.95996	0.412257	0.418145		Y	Y	Y
D08	64871	36389	22798	21638	0.597745	0.402255	58607	87089	0.975	1.95996	0.399738	0.404773		Y	Y	Y
D09	13974	7866	1699	1944	0.619845	0.380155	9687.5	15795.5	0.975	1.95996	0.374195	0.386115		Y	Y	Y
D10	69571	42858	14405	13399	0.595245	0.404755	56760	83473	0.975	1.95996	0.402186	0.407324		Y	Y	Y
D11	0	0	0	0	NaN	NaN	#VALUE!	#VALUE!	0.975	1.95996	#VALUE!	#VALUE!		#VALUE!	#VALUE!	#VALUE!
D12	0	0	0	0	NaN	NaN	#VALUE!	#VALUE!	0.975	1.95996	#VALUE!	#VALUE!		#VALUE!	#VALUE!	#VALUE!
E01	0	0	21308	18726	0.5	0.5	20017	20017	0.975	1.95996	0.495102	0.504898		Y	Y	Y
E02	124300	55410	68243	60204	0.611777	0.388223	119634	188523	0.975	1.95996	0.386502	0.389943		Y	Y	Y
E03	74133	51555	11635	16732	0.573279	0.426721	65738.5	88316.5	0.975	1.95996	0.424251	0.429191		Y	Y	Y
E04	119640	51816	52984	44240	0.626217	0.373783	100428	168252	0.975	1.95996	0.371954	0.375612		Y	Y	Y
E05	20461	14061	2509	1405	0.583255	0.416745	16018	22418	0.975	1.95996	0.411816	0.421674		Y	Y	Y
E06	127842	74958	34924	32638	0.597802	0.402198	108739	161623	0.975	1.95996	0.400349	0.404046		Y	Y	Y
E07	73448	34366	11287	8834	0.652742	0.347258	44426.5	83508.5	0.975	1.95996	0.34465	0.349867		Y	Y	Y
E08	0	0	0	0	NaN	NaN	#VALUE!	#VALUE!	0.975	1.95996	#VALUE!	#VALUE!		#VALUE!	#VALUE!	#VALUE!
E09	78499	31225	14659	15179	0.669366	0.330634	46144	93418	0.975	1.95996	0.328166	0.333103		Y	Y	Y
E10	71537	43645	11904	14159	0.598736	0.401264	56676.5	84568.5	0.975	1.95996	0.398708	0.40382		Y	Y	Y
E11	0	0	0	0	NaN	NaN	#VALUE!	#VALUE!	0.975	1.95996	#VALUE!	#VALUE!		#VALUE!	#VALUE!	#VALUE!
E12	0	0	0	0	NaN	NaN	#VALUE!	#VALUE!	0.975	1.95996	#VALUE!	#VALUE!		#VALUE!	#VALUE!	#VALUE!
F01	99266	56125	18328	16239	0.613554	0.386446	73408.5	116549	0.975	1.95996	0.384256	0.388636		Y	Y	Y
F02	0	0	0	0	NaN	NaN	#VALUE!	#VALUE!	0.975	1.95996	#VALUE!	#VALUE!		#VALUE!	#VALUE!	#VALUE!
F03	0	0	0	0	NaN	NaN	#VALUE!	#VALUE!	0.975	1.95996	#VALUE!	#VALUE!		#VALUE!	#VALUE!	#VALUE!
F04	0	0	0	0	NaN	NaN	#VALUE!	#VALUE!	0.975	1.95996	#VALUE!	#VALUE!		#VALUE!	#VALUE!	#VALUE!
F05	50482	33606	5137	4969	0.589581	0.410419	38659	55535	0.975	1.95996	0.407278	0.41356		Y	Y	Y
F06	0	0	0	0	NaN	NaN	#VALUE!	#VALUE!	0.975	1.95996	#VALUE!	#VALUE!		#VALUE!	#VALUE!	#VALUE!
F07	40875	28214	4173	3967	0.581971	0.418029	32284	44945	0.975	1.95996	0.414551	0.421508		Y	Y	Y
F08	0	0	0	0	NaN	NaN	#VALUE!	#VALUE!	0.975	1.95996	#VALUE!	#VALUE!		#VALUE!	#VALUE!	#VALUE!
F09	74580	38714	23860	13391	0.619121	0.380879	57339.5	93205.5	0.975	1.95996	0.378426	0.383332		Y	Y	Y
F10	22860	12108	1788	1004	0.642373	0.357627	13504	24256	0.975	1.95996	0.352793	0.362462		Y	Y	Y
F11	0	0	0	0	NaN	NaN	#VALUE!	#VALUE!	0.975	1.95996	#VALUE!	#VALUE!		#VALUE!	#VALUE!	#VALUE!
F12	0	0	0	0	NaN	NaN	#VALUE!	#VALUE!	0.975	1.95996	#VALUE!	#VALUE!		#VALUE!	#VALUE!	#VALUE!
G01	118772	59090	25890	23232	0.631467	0.368533	83651	143333	0.975	1.95996	0.366548	0.370517		Y	Y	Y
G02	85516	76551	18134	15916	0.522856	0.477144	93576	102541	0.975	1.95996	0.474933	0.479354		Y	Y	Y
G03	0	0	0	0	NaN	NaN	#VALUE!	#VALUE!	0.975	1.95996	#VALUE!	#VALUE!		#VALUE!	#VALUE!	#VALUE!
G04	0	0	0	0	NaN	NaN	#VALUE!	#VALUE!	0.975	1.95996	#VALUE!	#VALUE!		#VALUE!	#VALUE!	#VALUE!
G05	0	0	0	0	NaN	NaN	#VALUE!	#VALUE!	0.975	1.95996	#VALUE!	#VALUE!		#VALUE!	#VALUE!	#VALUE!
G06	148210	96649	50522	41723	0.576476	0.423524	142772	194332	0.975	1.95996	0.421856	0.425192		Y	Y	Y
G07	0	0	0	0	NaN	NaN	#VALUE!	#VALUE!	0.975	1.95996	#VALUE!	#VALUE!		#VALUE!	#VALUE!	#VALUE!
G08	35837	20040	2792	2839	0.628414	0.371586	22855.5	38652.5	0.975	1.95996	0.367767	0.375405		Y	Y	Y
G09	500	19306	3228	2595	0.133111	0.866889	22217.5	3411.5	0.975	1.95996	0.86273	0.871048		Y	Y	Y
G10	0	0	0	0	NaN	NaN	#VALUE!	#VALUE!	0.975	1.95996	#VALUE!	#VALUE!		#VALUE!	#VALUE!	#VALUE!
G11	0	0	0	0	NaN	NaN	#VALUE!	#VALUE!	0.975	1.95996	#VALUE!	#VALUE!		#VALUE!	#VALUE!	#VALUE!
G12	0	0	0	0	NaN	NaN	#VALUE!	#VALUE!	0.975	1.95996	#VALUE!	#VALUE!		#VALUE!	#VALUE!	#VALUE!
H01	107712	117357	46853	51731	0.4851	0.5149	166649	157004	0.975	1.95996	0.513178	0.516622		Y	Y	Y
H02	52476	22543	7762	8416	0.664112	0.335888	30632	60565	0.975	1.95996	0.332823	0.338954		Y	Y	Y
H03	82344	54701	15565	21043	0.579593	0.420407	73005	100648	0.975	1.95996	0.418086	0.422729		Y	Y	Y
H04	0	0	0	0	NaN	NaN	#VALUE!	#VALUE!	0.975	1.95996	#VALUE!	#VALUE!		#VALUE!	#VALUE!	#VALUE!
H05	64406	32709	17487	13284	0.623927	0.376073	48094.5	79791.5	0.975	1.95996	0.373418	0.378728		Y	Y	Y
H06	0	0	0	0	NaN	NaN	#VALUE!	#VALUE!	0.975	1.95996	#VALUE!	#VALUE!		#VALUE!	#VALUE!	#VALUE!
H07	0	0	0	0	NaN	NaN	#VALUE!	#VALUE!	0.975	1.95996	#VALUE!	#VALUE!		#VALUE!	#VALUE!	#VALUE!
H08	42955	30709	22374	24830	0.550659	0.449341	54311	66557	0.975	1.95996	0.446537	0.452146		Y	Y	Y
H09	0	0	0	0	NaN	NaN	#VALUE!	#VALUE!	0.975	1.95996	#VALUE!	#VALUE!		#VALUE!	#VALUE!	#VALUE!
H10	0	0	0	0	NaN	NaN	#VALUE!	#VALUE!	0.975	1.95996	#VALUE!	#VALUE!		#VALUE!	#VALUE!	#VALUE!
H11	0	0	0	0	NaN	NaN	#VALUE!	#VALUE!	0.975	1.95996	#VALUE!	#VALUE!		#VALUE!	#VALUE!	#VALUE!
H12	0	0	0	0	NaN	NaN	#VALUE!	#VALUE!	0.975	1.95996	#VALUE!	#VALUE!		#VALUE!	#VALUE!	#VALUE!

## Sheet: 98-192_MF peak area
	Wild type	Mutant	Heteroduplex1	Heteroduplex2	Wt proportion	Mutant proportion
						p	n x p	n x (1-p)	95% conf int	z-score	Lower limit	Upper limit
Wells	values_1	values_2	values_3	values_4	Peak 1	Peak 2			0.95					n x p>5?	n x (1-p)>5?	95% conf int diff 0
A01	0	0	0	0	NaN	NaN	#VALUE!	#VALUE!	0.975	1.95996	#VALUE!	#VALUE!		#VALUE!	#VALUE!	#VALUE!
A02	0	0	0	0	NaN	NaN	#VALUE!	#VALUE!	0.975	1.95996	#VALUE!	#VALUE!		#VALUE!	#VALUE!	#VALUE!
A03	0	0	0	0	NaN	NaN	#VALUE!	#VALUE!	0.975	1.95996	#VALUE!	#VALUE!		#VALUE!	#VALUE!	#VALUE!
A04	0	0	0	0	NaN	NaN	#VALUE!	#VALUE!	0.975	1.95996	#VALUE!	#VALUE!		#VALUE!	#VALUE!	#VALUE!
A05	13191	0	0	0	1	0	0	13191	0.975	1.95996	0	0		N	Y	N
A06	0	0	0	0	NaN	NaN	#VALUE!	#VALUE!	0.975	1.95996	#VALUE!	#VALUE!		#VALUE!	#VALUE!	#VALUE!
A07	0	0	0	0	NaN	NaN	#VALUE!	#VALUE!	0.975	1.95996	#VALUE!	#VALUE!		#VALUE!	#VALUE!	#VALUE!
A08	65152	38375	7153	7325	0.613457	0.386543	45614	72391	0.975	1.95996	0.383765	0.389321		Y	Y	Y
A09	23071	14943	12317	6938	0.570963	0.429037	24570.5	32698.5	0.975	1.95996	0.424983	0.43309		Y	Y	Y
A10	72142	43848	23369	55642	0.572548	0.427452	83353.5	111648	0.975	1.95996	0.425256	0.429647		Y	Y	Y
A11	25613	19826	18744	18744	0.534892	0.465108	38570	44357	0.975	1.95996	0.461713	0.468503		Y	Y	Y
A12	80420	46475	15157	20741	0.604258	0.395742	64424	98369	0.975	1.95996	0.393366	0.398117		Y	Y	Y
B01	19173	15999	981	981	0.542737	0.457263	16980	20154	0.975	1.95996	0.452196	0.46233		Y	Y	Y
B02	0	0	0	0	NaN	NaN	#VALUE!	#VALUE!	0.975	1.95996	#VALUE!	#VALUE!		#VALUE!	#VALUE!	#VALUE!
B03	9513	8047	1134	1134	0.536968	0.463032	9181	10647	0.975	1.95996	0.456092	0.469973		Y	Y	Y
B04	24619	8808	13292	13292	0.631734	0.368266	22100	37911	0.975	1.95996	0.364407	0.372125		Y	Y	Y
B05	0	0	0	0	NaN	NaN	#VALUE!	#VALUE!	0.975	1.95996	#VALUE!	#VALUE!		#VALUE!	#VALUE!	#VALUE!
B06	0	0	0	0	NaN	NaN	#VALUE!	#VALUE!	0.975	1.95996	#VALUE!	#VALUE!		#VALUE!	#VALUE!	#VALUE!
B07	0	0	0	0	NaN	NaN	#VALUE!	#VALUE!	0.975	1.95996	#VALUE!	#VALUE!		#VALUE!	#VALUE!	#VALUE!
B08	0	0	0	0	NaN	NaN	#VALUE!	#VALUE!	0.975	1.95996	#VALUE!	#VALUE!		#VALUE!	#VALUE!	#VALUE!
B09	20228	18319	988	988	0.523555	0.476445	19307	21216	0.975	1.95996	0.471583	0.481308		Y	Y	Y
B10	0	0	0	0	NaN	NaN	#VALUE!	#VALUE!	0.975	1.95996	#VALUE!	#VALUE!		#VALUE!	#VALUE!	#VALUE!
B11	0	0	0	0	NaN	NaN	#VALUE!	#VALUE!	0.975	1.95996	#VALUE!	#VALUE!		#VALUE!	#VALUE!	#VALUE!
B12	41428	29144	18640	18640	0.556948	0.443052	47784	60068	0.975	1.95996	0.440087	0.446016		Y	Y	Y
C01	36726	24221	5403	5403	0.587139	0.412861	29624	42129	0.975	1.95996	0.409258	0.416463		Y	Y	Y
C02	19344	11920	4697	4697	0.591298	0.408702	16617	24041	0.975	1.95996	0.403923	0.41348		Y	Y	Y
C03	34661	11335	8455	8455	0.685404	0.314596	19790	43116	0.975	1.95996	0.310968	0.318225		Y	Y	Y
C04	9230	7554	1473	1473	0.542473	0.457527	9027	10703	0.975	1.95996	0.450575	0.464478		Y	Y	Y
C05	0	0	0	0	NaN	NaN	#VALUE!	#VALUE!	0.975	1.95996	#VALUE!	#VALUE!		#VALUE!	#VALUE!	#VALUE!
C06	0	0	0	0	NaN	NaN	#VALUE!	#VALUE!	0.975	1.95996	#VALUE!	#VALUE!		#VALUE!	#VALUE!	#VALUE!
C07	8970	9367	1178	1076	0.49036	0.50964	10494	10097	0.975	1.95996	0.502812	0.516468		Y	Y	Y
C08	0	0	0	0	NaN	NaN	#VALUE!	#VALUE!	0.975	1.95996	#VALUE!	#VALUE!		#VALUE!	#VALUE!	#VALUE!
C09	66958	52824	8340	8340	0.551787	0.448213	61164	75298	0.975	1.95996	0.445574	0.450851		Y	Y	Y
C10	0	0	0	0	NaN	NaN	#VALUE!	#VALUE!	0.975	1.95996	#VALUE!	#VALUE!		#VALUE!	#VALUE!	#VALUE!
C11	0	0	0	0	NaN	NaN	#VALUE!	#VALUE!	0.975	1.95996	#VALUE!	#VALUE!		#VALUE!	#VALUE!	#VALUE!
C12	0	0	0	0	NaN	NaN	#VALUE!	#VALUE!	0.975	1.95996	#VALUE!	#VALUE!		#VALUE!	#VALUE!	#VALUE!
D01	50089	32690	4811	9838	0.589292	0.410708	40014.5	57413.5	0.975	1.95996	0.407619	0.413798		Y	Y	Y
D02	54219	33631	25791	25791	0.573828	0.426172	59422	80010	0.975	1.95996	0.423576	0.428768		Y	Y	Y
D03	0	0	0	0	NaN	NaN	#VALUE!	#VALUE!	0.975	1.95996	#VALUE!	#VALUE!		#VALUE!	#VALUE!	#VALUE!
D04	92445	49792	8678	13144	0.629993	0.370007	60703	103356	0.975	1.95996	0.367671	0.372343		Y	Y	Y
D05	0	0	0	0	NaN	NaN	#VALUE!	#VALUE!	0.975	1.95996	#VALUE!	#VALUE!		#VALUE!	#VALUE!	#VALUE!
D06	0	0	0	0	NaN	NaN	#VALUE!	#VALUE!	0.975	1.95996	#VALUE!	#VALUE!		#VALUE!	#VALUE!	#VALUE!
D07	43582	32660	2848	2330	0.567072	0.432928	35249	46171	0.975	1.95996	0.429525	0.436331		Y	Y	Y
D08	54560	31173	6828	7562	0.616791	0.383209	38368	61755	0.975	1.95996	0.380197	0.38622		Y	Y	Y
D09	0	0	0	0	NaN	NaN	#VALUE!	#VALUE!	0.975	1.95996	#VALUE!	#VALUE!		#VALUE!	#VALUE!	#VALUE!
D10	36254	22338	1408	1408	0.613308	0.386692	23746	37662	0.975	1.95996	0.382841	0.390544		Y	Y	Y
D11	15174	16671	2879	2879	0.480095	0.519905	19550	18053	0.975	1.95996	0.514856	0.524955		Y	Y	Y
D12	0	0	0	0	NaN	NaN	#VALUE!	#VALUE!	0.975	1.95996	#VALUE!	#VALUE!		#VALUE!	#VALUE!	#VALUE!
E01	48994	33423	3426	5271	0.585448	0.414552	37771.5	53342.5	0.975	1.95996	0.411353	0.417751		Y	Y	Y
E02	39206	25980	8544	8544	0.580378	0.419622	34524	47750	0.975	1.95996	0.41625	0.422994		Y	Y	Y
E03	117854	97807	32970	32970	0.535595	0.464405	130777	150824	0.975	1.95996	0.462563	0.466247		Y	Y	Y
E04	57412	37675	20308	20308	0.572721	0.427279	57983	77720	0.975	1.95996	0.424647	0.429911		Y	Y	Y
E05	16716	6243	1007	934	0.710301	0.289699	7213.5	17686.5	0.975	1.95996	0.284064	0.295333		Y	Y	Y
E06	64384	32433	2529	2257	0.657235	0.342765	34826	66777	0.975	1.95996	0.339847	0.345684		Y	Y	Y
E07	22645	25353	2930	2191	0.47451	0.52549	27913.5	25205.5	0.975	1.95996	0.521243	0.529736		Y	Y	Y
E08	0	0	0	0	NaN	NaN	#VALUE!	#VALUE!	0.975	1.95996	#VALUE!	#VALUE!		#VALUE!	#VALUE!	#VALUE!
E09	32666	21009	1247	1247	0.603767	0.396233	22256	33913	0.975	1.95996	0.392188	0.400278		Y	Y	Y
E10	46718	33591	14124	14124	0.560461	0.439539	47715	60842	0.975	1.95996	0.436586	0.442491		Y	Y	Y
E11	14057	0	0	0	1	0	0	14057	0.975	1.95996	0	0		N	Y	N
E12	0	0	0	0	NaN	NaN	#VALUE!	#VALUE!	0.975	1.95996	#VALUE!	#VALUE!		#VALUE!	#VALUE!	#VALUE!
F01	0	0	0	0	NaN	NaN	#VALUE!	#VALUE!	0.975	1.95996	#VALUE!	#VALUE!		#VALUE!	#VALUE!	#VALUE!
F02	0	0	0	0	NaN	NaN	#VALUE!	#VALUE!	0.975	1.95996	#VALUE!	#VALUE!		#VALUE!	#VALUE!	#VALUE!
F03	0	0	0	0	NaN	NaN	#VALUE!	#VALUE!	0.975	1.95996	#VALUE!	#VALUE!		#VALUE!	#VALUE!	#VALUE!
F04	35622	21193	11543	11543	0.590293	0.409707	32736	47165	0.975	1.95996	0.406297	0.413117		Y	Y	Y
F05	0	0	0	0	NaN	NaN	#VALUE!	#VALUE!	0.975	1.95996	#VALUE!	#VALUE!		#VALUE!	#VALUE!	#VALUE!
F06	0	0	0	0	NaN	NaN	#VALUE!	#VALUE!	0.975	1.95996	#VALUE!	#VALUE!		#VALUE!	#VALUE!	#VALUE!
F07	0	0	0	0	NaN	NaN	#VALUE!	#VALUE!	0.975	1.95996	#VALUE!	#VALUE!		#VALUE!	#VALUE!	#VALUE!
F08	0	0	0	0	NaN	NaN	#VALUE!	#VALUE!	0.975	1.95996	#VALUE!	#VALUE!		#VALUE!	#VALUE!	#VALUE!
F09	0	0	0	0	NaN	NaN	#VALUE!	#VALUE!	0.975	1.95996	#VALUE!	#VALUE!		#VALUE!	#VALUE!	#VALUE!
F10	0	0	0	0	NaN	NaN	#VALUE!	#VALUE!	0.975	1.95996	#VALUE!	#VALUE!		#VALUE!	#VALUE!	#VALUE!
F11	0	0	0	0	NaN	NaN	#VALUE!	#VALUE!	0.975	1.95996	#VALUE!	#VALUE!		#VALUE!	#VALUE!	#VALUE!
F12	0	0	0	0	NaN	NaN	#VALUE!	#VALUE!	0.975	1.95996	#VALUE!	#VALUE!		#VALUE!	#VALUE!	#VALUE!
G01	0	0	0	0	NaN	NaN	#VALUE!	#VALUE!	0.975	1.95996	#VALUE!	#VALUE!		#VALUE!	#VALUE!	#VALUE!
G02	0	0	0	0	NaN	NaN	#VALUE!	#VALUE!	0.975	1.95996	#VALUE!	#VALUE!		#VALUE!	#VALUE!	#VALUE!
G03	0	0	0	0	NaN	NaN	#VALUE!	#VALUE!	0.975	1.95996	#VALUE!	#VALUE!		#VALUE!	#VALUE!	#VALUE!
G04	19829	16289	2590	2590	0.542859	0.457141	18879	22419	0.975	1.95996	0.452336	0.461945		Y	Y	Y
G05	0	0	0	0	NaN	NaN	#VALUE!	#VALUE!	0.975	1.95996	#VALUE!	#VALUE!		#VALUE!	#VALUE!	#VALUE!
G06	12940	10691	1444	1753	0.541915	0.458085	12289.5	14538.5	0.975	1.95996	0.452123	0.464047		Y	Y	Y
G07	0	0	0	0	NaN	NaN	#VALUE!	#VALUE!	0.975	1.95996	#VALUE!	#VALUE!		#VALUE!	#VALUE!	#VALUE!
G08	0	0	0	0	NaN	NaN	#VALUE!	#VALUE!	0.975	1.95996	#VALUE!	#VALUE!		#VALUE!	#VALUE!	#VALUE!
G09	14316	12452	970	970	0.532465	0.467535	13422	15286	0.975	1.95996	0.461764	0.473307		Y	Y	Y
G10	0	0	0	0	NaN	NaN	#VALUE!	#VALUE!	0.975	1.95996	#VALUE!	#VALUE!		#VALUE!	#VALUE!	#VALUE!
G11	0	0	0	0	NaN	NaN	#VALUE!	#VALUE!	0.975	1.95996	#VALUE!	#VALUE!		#VALUE!	#VALUE!	#VALUE!
G12	0	0	0	0	NaN	NaN	#VALUE!	#VALUE!	0.975	1.95996	#VALUE!	#VALUE!		#VALUE!	#VALUE!	#VALUE!
H01	0	0	0	0	NaN	NaN	#VALUE!	#VALUE!	0.975	1.95996	#VALUE!	#VALUE!		#VALUE!	#VALUE!	#VALUE!
H02	0	0	0	0	NaN	NaN	#VALUE!	#VALUE!	0.975	1.95996	#VALUE!	#VALUE!		#VALUE!	#VALUE!	#VALUE!
H03	10881	9937	2228	2228	0.518675	0.481325	12165	13109	0.975	1.95996	0.475165	0.487485		Y	Y	Y
H04	0	0	0	0	NaN	NaN	#VALUE!	#VALUE!	0.975	1.95996	#VALUE!	#VALUE!		#VALUE!	#VALUE!	#VALUE!
H05	71258	55246	25372	14009	0.548262	0.451738	74936.5	90948.5	0.975	1.95996	0.449343	0.454133		Y	Y	Y
H06	73297	28951	5238	4781	0.697502	0.302498	33960.5	78306.5	0.975	1.95996	0.299811	0.305185		Y	Y	Y
H07	26639	13322	3470	3141	0.642972	0.357028	16627.5	29944.5	0.975	1.95996	0.352676	0.361379		Y	Y	Y
H08	0	0	0	0	NaN	NaN	#VALUE!	#VALUE!	0.975	1.95996	#VALUE!	#VALUE!		#VALUE!	#VALUE!	#VALUE!
H09	0	0	0	0	NaN	NaN	#VALUE!	#VALUE!	0.975	1.95996	#VALUE!	#VALUE!		#VALUE!	#VALUE!	#VALUE!
H10	0	0	0	0	NaN	NaN	#VALUE!	#VALUE!	0.975	1.95996	#VALUE!	#VALUE!		#VALUE!	#VALUE!	#VALUE!
H11	0	0	0	0	NaN	NaN	#VALUE!	#VALUE!	0.975	1.95996	#VALUE!	#VALUE!		#VALUE!	#VALUE!	#VALUE!
H12	0	0	0	0	NaN	NaN	#VALUE!	#VALUE!	0.975	1.95996	#VALUE!	#VALUE!		#VALUE!	#VALUE!	#VALUE!

## Sheet: 193-288_MF peak area
	Wild type	Mutant	Heteroduplex1	Heteroduplex2	Wt proportion	Mutant proportion
						p	n x p	n x (1-p)	95% conf int	z-score	Lower limit	Upper limit
Wells	values_1	values_2	values_3	values_4	Peak 1	Peak 2			0.95					n x p>5?	n x (1-p)>5?	95% conf int diff 0
A01	0	0	0	0	NaN	NaN	#VALUE!	#VALUE!	0.975	1.95996	#VALUE!	#VALUE!		#VALUE!	#VALUE!	#VALUE!
A02	0	0	0	0	NaN	NaN	#VALUE!	#VALUE!	0.975	1.95996	#VALUE!	#VALUE!		#VALUE!	#VALUE!	#VALUE!
A03	0	0	0	0	NaN	NaN	#VALUE!	#VALUE!	0.975	1.95996	#VALUE!	#VALUE!		#VALUE!	#VALUE!	#VALUE!
A04	41918	26427	12586	12177	0.583188	0.416812	38808.5	54299.5	0.975	1.95996	0.413645	0.419979		Y	Y	Y
A05	19909	6130	2570	2103	0.724326	0.275674	8466.5	22245.5	0.975	1.95996	0.270676	0.280672		Y	Y	Y
A06	39083	23617	5050	4386	0.6072	0.3928	28335	43801	0.975	1.95996	0.389236	0.396364		Y	Y	Y
A07	34655	21056	3596	3596	0.608095	0.391905	24652	38251	0.975	1.95996	0.38809	0.39572		Y	Y	Y
A08	48471	28713	4329	11528	0.606179	0.393821	36641.5	56399.5	0.975	1.95996	0.390682	0.396961		Y	Y	Y
A09	0	0	0	0	NaN	NaN	#VALUE!	#VALUE!	0.975	1.95996	#VALUE!	#VALUE!		#VALUE!	#VALUE!	#VALUE!
A10	13144	7774	784	784	0.619408	0.380592	8558	13928	0.975	1.95996	0.374246	0.386939		Y	Y	Y
A11	0	0	0	0	NaN	NaN	#VALUE!	#VALUE!	0.975	1.95996	#VALUE!	#VALUE!		#VALUE!	#VALUE!	#VALUE!
A12	88711	28097	25003	16586	0.691336	0.308664	48891.5	109506	0.975	1.95996	0.306389	0.310939		Y	Y	Y
B01	0	0	0	0	NaN	NaN	#VALUE!	#VALUE!	0.975	1.95996	#VALUE!	#VALUE!		#VALUE!	#VALUE!	#VALUE!
B02	0	0	0	0	NaN	NaN	#VALUE!	#VALUE!	0.975	1.95996	#VALUE!	#VALUE!		#VALUE!	#VALUE!	#VALUE!
B03	9486	5097	3293	1000	0.616259	0.383741	7243.5	11632.5	0.975	1.95996	0.376804	0.390679		Y	Y	Y
B04	7314	3950	4200	4200	0.585537	0.414463	8150	11514	0.975	1.95996	0.407578	0.421348		Y	Y	Y
B05	84996	9716	1542	1987	0.883139	0.116861	11480.5	86760.5	0.975	1.95996	0.114852	0.118869		Y	Y	Y
B06	0	0	0	0	NaN	NaN	#VALUE!	#VALUE!	0.975	1.95996	#VALUE!	#VALUE!		#VALUE!	#VALUE!	#VALUE!
B07	0	0	0	0	NaN	NaN	#VALUE!	#VALUE!	0.975	1.95996	#VALUE!	#VALUE!		#VALUE!	#VALUE!	#VALUE!
B08	0	0	0	0	NaN	NaN	#VALUE!	#VALUE!	0.975	1.95996	#VALUE!	#VALUE!		#VALUE!	#VALUE!	#VALUE!
B09	11713	8459	482	482	0.576978	0.423022	8941	12195	0.975	1.95996	0.416362	0.429683		Y	Y	Y
B10	0	0	0	0	NaN	NaN	#VALUE!	#VALUE!	0.975	1.95996	#VALUE!	#VALUE!		#VALUE!	#VALUE!	#VALUE!
B11	0	0	0	0	NaN	NaN	#VALUE!	#VALUE!	0.975	1.95996	#VALUE!	#VALUE!		#VALUE!	#VALUE!	#VALUE!
B12	24043	15229	2355	4881	0.594758	0.405242	18847	27661	0.975	1.95996	0.40078	0.409704		Y	Y	Y
C01	0	0	0	0	NaN	NaN	#VALUE!	#VALUE!	0.975	1.95996	#VALUE!	#VALUE!		#VALUE!	#VALUE!	#VALUE!
C02	0	0	0	0	NaN	NaN	#VALUE!	#VALUE!	0.975	1.95996	#VALUE!	#VALUE!		#VALUE!	#VALUE!	#VALUE!
C03	0	0	0	0	NaN	NaN	#VALUE!	#VALUE!	0.975	1.95996	#VALUE!	#VALUE!		#VALUE!	#VALUE!	#VALUE!
C04	0	0	0	0	NaN	NaN	#VALUE!	#VALUE!	0.975	1.95996	#VALUE!	#VALUE!		#VALUE!	#VALUE!	#VALUE!
C05	3011	2112	640	678	0.569787	0.430213	2771	3670	0.975	1.95996	0.418121	0.442304		Y	Y	Y
C06	10627	5352	983	1035	0.646552	0.353448	6361	11636	0.975	1.95996	0.346464	0.360432		Y	Y	Y
C07	5710	2058	334	809	0.704915	0.295085	2629.5	6281.5	0.975	1.95996	0.285615	0.304554		Y	Y	Y
C08	0	0	0	0	NaN	NaN	#VALUE!	#VALUE!	0.975	1.95996	#VALUE!	#VALUE!		#VALUE!	#VALUE!	#VALUE!
C09	23330	14138	1425	796	0.6158	0.3842	15248.5	24440.5	0.975	1.95996	0.379414	0.388985		Y	Y	Y
C10	0	0	0	0	NaN	NaN	#VALUE!	#VALUE!	0.975	1.95996	#VALUE!	#VALUE!		#VALUE!	#VALUE!	#VALUE!
C11	0	0	0	0	NaN	NaN	#VALUE!	#VALUE!	0.975	1.95996	#VALUE!	#VALUE!		#VALUE!	#VALUE!	#VALUE!
C12	0	0	0	0	NaN	NaN	#VALUE!	#VALUE!	0.975	1.95996	#VALUE!	#VALUE!		#VALUE!	#VALUE!	#VALUE!
D01	17890	13088	2290	2290	0.567523	0.432477	15378	20180	0.975	1.95996	0.427327	0.437626		Y	Y	Y
D02	0	0	0	0	NaN	NaN	#VALUE!	#VALUE!	0.975	1.95996	#VALUE!	#VALUE!		#VALUE!	#VALUE!	#VALUE!
D03	0	0	0	0	NaN	NaN	#VALUE!	#VALUE!	0.975	1.95996	#VALUE!	#VALUE!		#VALUE!	#VALUE!	#VALUE!
D04	0	0	0	0	NaN	NaN	#VALUE!	#VALUE!	0.975	1.95996	#VALUE!	#VALUE!		#VALUE!	#VALUE!	#VALUE!
D05	4016	2374	647	593	0.607602	0.392398	2994	4636	0.975	1.95996	0.381442	0.403355		Y	Y	Y
D06	3721	2205	418	427	0.611948	0.388052	2627.5	4143.5	0.975	1.95996	0.376445	0.399659		Y	Y	Y
D07	35442	21624	21558	16571	0.572577	0.427423	40688.5	54506.5	0.975	1.95996	0.42428	0.430565		Y	Y	Y
D08	22388	23108	2035	2035	0.492737	0.507263	25143	24423	0.975	1.95996	0.502862	0.511664		Y	Y	Y
D09	0	0	0	0	NaN	NaN	#VALUE!	#VALUE!	0.975	1.95996	#VALUE!	#VALUE!		#VALUE!	#VALUE!	#VALUE!
D10	0	0	0	0	NaN	NaN	#VALUE!	#VALUE!	0.975	1.95996	#VALUE!	#VALUE!		#VALUE!	#VALUE!	#VALUE!
D11	22539	0	0	0	1	0	0	22539	0.975	1.95996	0	0		N	Y	N
D12	0	0	0	0	NaN	NaN	#VALUE!	#VALUE!	0.975	1.95996	#VALUE!	#VALUE!		#VALUE!	#VALUE!	#VALUE!
E01	0	0	0	0	NaN	NaN	#VALUE!	#VALUE!	0.975	1.95996	#VALUE!	#VALUE!		#VALUE!	#VALUE!	#VALUE!
E02	0	0	0	0	NaN	NaN	#VALUE!	#VALUE!	0.975	1.95996	#VALUE!	#VALUE!		#VALUE!	#VALUE!	#VALUE!
E03	28942	21116	4225	4225	0.56688	0.43312	25341	33167	0.975	1.95996	0.429105	0.437135		Y	Y	Y
E04	33207	17427	2649	2957	0.640292	0.359708	20230	36010	0.975	1.95996	0.355742	0.363675		Y	Y	Y
E05	0	0	0	0	NaN	NaN	#VALUE!	#VALUE!	0.975	1.95996	#VALUE!	#VALUE!		#VALUE!	#VALUE!	#VALUE!
E06	11245	7005	7327	7327	0.56443	0.43557	14332	18572	0.975	1.95996	0.430213	0.440928		Y	Y	Y
E07	48726	16286	9447	14396	0.682545	0.317455	28207.5	60647.5	0.975	1.95996	0.314395	0.320516		Y	Y	Y
E08	0	0	0	0	NaN	NaN	#VALUE!	#VALUE!	0.975	1.95996	#VALUE!	#VALUE!		#VALUE!	#VALUE!	#VALUE!
E09	29996	18584	13824	13824	0.574854	0.425146	32408	43820	0.975	1.95996	0.421636	0.428655		Y	Y	Y
E10	35352	0	0	0	1	0	0	35352	0.975	1.95996	0	0		N	Y	N
E11	0	0	0	0	NaN	NaN	#VALUE!	#VALUE!	0.975	1.95996	#VALUE!	#VALUE!		#VALUE!	#VALUE!	#VALUE!
E12	0	0	0	0	NaN	NaN	#VALUE!	#VALUE!	0.975	1.95996	#VALUE!	#VALUE!		#VALUE!	#VALUE!	#VALUE!
F01	0	0	0	0	NaN	NaN	#VALUE!	#VALUE!	0.975	1.95996	#VALUE!	#VALUE!		#VALUE!	#VALUE!	#VALUE!
F02	0	0	0	0	NaN	NaN	#VALUE!	#VALUE!	0.975	1.95996	#VALUE!	#VALUE!		#VALUE!	#VALUE!	#VALUE!
F03	0	0	0	0	NaN	NaN	#VALUE!	#VALUE!	0.975	1.95996	#VALUE!	#VALUE!		#VALUE!	#VALUE!	#VALUE!
F04	0	0	0	0	NaN	NaN	#VALUE!	#VALUE!	0.975	1.95996	#VALUE!	#VALUE!		#VALUE!	#VALUE!	#VALUE!
F05	0	0	0	0	NaN	NaN	#VALUE!	#VALUE!	0.975	1.95996	#VALUE!	#VALUE!		#VALUE!	#VALUE!	#VALUE!
F06	0	0	0	0	NaN	NaN	#VALUE!	#VALUE!	0.975	1.95996	#VALUE!	#VALUE!		#VALUE!	#VALUE!	#VALUE!
F07	17081	10734	654	654	0.608969	0.391031	11388	17735	0.975	1.95996	0.385427	0.396636		Y	Y	Y
F08	0	0	0	0	NaN	NaN	#VALUE!	#VALUE!	0.975	1.95996	#VALUE!	#VALUE!		#VALUE!	#VALUE!	#VALUE!
F09	16135	17524	1424	1424	0.480976	0.519024	18948	17559	0.975	1.95996	0.513898	0.524149		Y	Y	Y
F10	0	0	0	0	NaN	NaN	#VALUE!	#VALUE!	0.975	1.95996	#VALUE!	#VALUE!		#VALUE!	#VALUE!	#VALUE!
F11	0	0	0	0	NaN	NaN	#VALUE!	#VALUE!	0.975	1.95996	#VALUE!	#VALUE!		#VALUE!	#VALUE!	#VALUE!
F12	0	0	0	0	NaN	NaN	#VALUE!	#VALUE!	0.975	1.95996	#VALUE!	#VALUE!		#VALUE!	#VALUE!	#VALUE!
G01	0	0	0	0	NaN	NaN	#VALUE!	#VALUE!	0.975	1.95996	#VALUE!	#VALUE!		#VALUE!	#VALUE!	#VALUE!
G02	0	0	0	0	NaN	NaN	#VALUE!	#VALUE!	0.975	1.95996	#VALUE!	#VALUE!		#VALUE!	#VALUE!	#VALUE!
G03	6622	4928	1209	1209	0.560639	0.439361	6137	7831	0.975	1.95996	0.431131	0.447592		Y	Y	Y
G04	0	0	0	0	NaN	NaN	#VALUE!	#VALUE!	0.975	1.95996	#VALUE!	#VALUE!		#VALUE!	#VALUE!	#VALUE!
G05	0	0	0	0	NaN	NaN	#VALUE!	#VALUE!	0.975	1.95996	#VALUE!	#VALUE!		#VALUE!	#VALUE!	#VALUE!
G06	36063	11178	1352	2214	0.744897	0.255103	12961	37846	0.975	1.95996	0.251312	0.258893		Y	Y	Y
G07	0	0	0	0	NaN	NaN	#VALUE!	#VALUE!	0.975	1.95996	#VALUE!	#VALUE!		#VALUE!	#VALUE!	#VALUE!
G08	30853	24015	16707	16707	0.538728	0.461272	40722	47560	0.975	1.95996	0.457984	0.46456		Y	Y	Y
G09	18767	8718	3184	3184	0.648421	0.351579	11902	21951	0.975	1.95996	0.346493	0.356665		Y	Y	Y
G10	0	0	0	0	NaN	NaN	#VALUE!	#VALUE!	0.975	1.95996	#VALUE!	#VALUE!		#VALUE!	#VALUE!	#VALUE!
G11	0	0	0	0	NaN	NaN	#VALUE!	#VALUE!	0.975	1.95996	#VALUE!	#VALUE!		#VALUE!	#VALUE!	#VALUE!
G12	0	0	0	0	NaN	NaN	#VALUE!	#VALUE!	0.975	1.95996	#VALUE!	#VALUE!		#VALUE!	#VALUE!	#VALUE!
H01	7760	6566	1275	1275	0.535376	0.464624	7841	9035	0.975	1.95996	0.4571	0.472149		Y	Y	Y
H02	0	0	0	0	NaN	NaN	#VALUE!	#VALUE!	0.975	1.95996	#VALUE!	#VALUE!		#VALUE!	#VALUE!	#VALUE!
H03	37696	17414	3520	3520	0.66317	0.33683	20934	41216	0.975	1.95996	0.333115	0.340546		Y	Y	Y
H04	0	0	0	0	NaN	NaN	#VALUE!	#VALUE!	0.975	1.95996	#VALUE!	#VALUE!		#VALUE!	#VALUE!	#VALUE!
H05	23965	16415	3778	5686	0.575736	0.424264	21147	28697	0.975	1.95996	0.419925	0.428603		Y	Y	Y
H06	10751	6914	2553	2006	0.586326	0.413674	9193.5	13030.5	0.975	1.95996	0.407199	0.420149		Y	Y	Y
H07	0	0	0	0	NaN	NaN	#VALUE!	#VALUE!	0.975	1.95996	#VALUE!	#VALUE!		#VALUE!	#VALUE!	#VALUE!
H08	16519	7505	9850	9850	0.603078	0.396922	17355	26369	0.975	1.95996	0.392336	0.401508		Y	Y	Y
H09	0	0	0	0	NaN	NaN	#VALUE!	#VALUE!	0.975	1.95996	#VALUE!	#VALUE!		#VALUE!	#VALUE!	#VALUE!
H10	0	0	0	0	NaN	NaN	#VALUE!	#VALUE!	0.975	1.95996	#VALUE!	#VALUE!		#VALUE!	#VALUE!	#VALUE!
H11	0	0	0	0	NaN	NaN	#VALUE!	#VALUE!	0.975	1.95996	#VALUE!	#VALUE!		#VALUE!	#VALUE!	#VALUE!
H12	0	0	0	0	NaN	NaN	#VALUE!	#VALUE!	0.975	1.95996	#VALUE!	#VALUE!		#VALUE!	#VALUE!	#VALUE!

## Sheet: 289-384_MF peak area
	Wild type	Mutant	Heteroduplex1	Heteroduplex2	Wt proportion	Mutant proportion
						p	n x p	n x (1-p)	95% conf int	z-score	Lower limit	Upper limit
Wells	values_1	values_2	values_3	values_4	Peak 1	Peak 2			0.95					n x p>5?	n x (1-p)>5?	95% conf int diff 0
A01	0	0	0	0	NaN	NaN	#VALUE!	#VALUE!	0.975	1.95996	#VALUE!	#VALUE!		#VALUE!	#VALUE!	#VALUE!
A02	0	0	0	0	NaN	NaN	#VALUE!	#VALUE!	0.975	1.95996	#VALUE!	#VALUE!		#VALUE!	#VALUE!	#VALUE!
A03	0	0	0	0	NaN	NaN	#VALUE!	#VALUE!	0.975	1.95996	#VALUE!	#VALUE!		#VALUE!	#VALUE!	#VALUE!
A04	0	0	0	0	NaN	NaN	#VALUE!	#VALUE!	0.975	1.95996	#VALUE!	#VALUE!		#VALUE!	#VALUE!	#VALUE!
A05	82690	40631	21163	16723	0.63045	0.36955	59574	101633	0.975	1.95996	0.367193	0.371906		Y	Y	Y
A06	68532	35457	11228	13538	0.628442	0.371558	47840	80915	0.975	1.95996	0.368919	0.374198		Y	Y	Y
A07	59531	30145	5361	3942	0.648446	0.351554	34796.5	64182.5	0.975	1.95996	0.34858	0.354529		Y	Y	Y
A08	30665	23979	3307	2378	0.555413	0.444587	26821.5	33507.5	0.975	1.95996	0.440622	0.448552		Y	Y	Y
A09	0	0	0	0	NaN	NaN	#VALUE!	#VALUE!	0.975	1.95996	#VALUE!	#VALUE!		#VALUE!	#VALUE!	#VALUE!
A10	0	0	0	0	NaN	NaN	#VALUE!	#VALUE!	0.975	1.95996	#VALUE!	#VALUE!		#VALUE!	#VALUE!	#VALUE!
A11	0	0	0	0	NaN	NaN	#VALUE!	#VALUE!	0.975	1.95996	#VALUE!	#VALUE!		#VALUE!	#VALUE!	#VALUE!
A12	125755	95722	53753	77664	0.542552	0.457448	161430	191464	0.975	1.95996	0.455804	0.459091		Y	Y	Y
B01	0	0	0	0	NaN	NaN	#VALUE!	#VALUE!	0.975	1.95996	#VALUE!	#VALUE!		#VALUE!	#VALUE!	#VALUE!
B02	0	0	0	0	NaN	NaN	#VALUE!	#VALUE!	0.975	1.95996	#VALUE!	#VALUE!		#VALUE!	#VALUE!	#VALUE!
B03	20290	12630	7976	6031	0.581616	0.418384	19633.5	27293.5	0.975	1.95996	0.413921	0.422847		Y	Y	Y
B04	23434	14614	8437	8437	0.580296	0.419704	23051	31871	0.975	1.95996	0.415577	0.423832		Y	Y	Y
B05	0	0	0	0	NaN	NaN	#VALUE!	#VALUE!	0.975	1.95996	#VALUE!	#VALUE!		#VALUE!	#VALUE!	#VALUE!
B06	131187	30770	2960	3265	0.798537	0.201463	33882.5	134300	0.975	1.95996	0.199546	0.20338		Y	Y	Y
B07	36896	18691	2359	2904	0.649589	0.350411	21322.5	39527.5	0.975	1.95996	0.34662	0.354202		Y	Y	Y
B08	0	0	0	0	NaN	NaN	#VALUE!	#VALUE!	0.975	1.95996	#VALUE!	#VALUE!		#VALUE!	#VALUE!	#VALUE!
B09	48366	74626	37058	37058	0.433387	0.566613	111684	85424	0.975	1.95996	0.564426	0.568801		Y	Y	Y
B10	0	0	0	0	NaN	NaN	#VALUE!	#VALUE!	0.975	1.95996	#VALUE!	#VALUE!		#VALUE!	#VALUE!	#VALUE!
B11	0	0	0	0	NaN	NaN	#VALUE!	#VALUE!	0.975	1.95996	#VALUE!	#VALUE!		#VALUE!	#VALUE!	#VALUE!
B12	105602	54318	30521	41072	0.610758	0.389242	90114.5	141398	0.975	1.95996	0.387256	0.391228		Y	Y	Y
C01	257637	178350	153397	163205	0.552676	0.447324	336651	415938	0.975	1.95996	0.4462	0.448447		Y	Y	Y
C02	0	0	0	0	NaN	NaN	#VALUE!	#VALUE!	0.975	1.95996	#VALUE!	#VALUE!		#VALUE!	#VALUE!	#VALUE!
C03	37070	25331	4715	4715	0.581713	0.418287	30046	41785	0.975	1.95996	0.41468	0.421895		Y	Y	Y
C04	5156	3820	1259	1259	0.558117	0.441883	5079	6415	0.975	1.95996	0.432804	0.450962		Y	Y	Y
C05	138423	24896	5709	5299	0.825615	0.174385	30400	143927	0.975	1.95996	0.172604	0.176166		Y	Y	Y
C06	38342	15889	2036	1608	0.693978	0.306022	17711	40164	0.975	1.95996	0.302267	0.309776		Y	Y	Y
C07	36537	19646	3350	2503	0.636139	0.363861	22572.5	39463.5	0.975	1.95996	0.360075	0.367647		Y	Y	Y
C08	36058	14853	2230	2050	0.692106	0.307894	16993	38198	0.975	1.95996	0.304043	0.311746		Y	Y	Y
C09	0	0	0	0	NaN	NaN	#VALUE!	#VALUE!	0.975	1.95996	#VALUE!	#VALUE!		#VALUE!	#VALUE!	#VALUE!
C10	0	0	0	0	NaN	NaN	#VALUE!	#VALUE!	0.975	1.95996	#VALUE!	#VALUE!		#VALUE!	#VALUE!	#VALUE!
C11	0	0	0	0	NaN	NaN	#VALUE!	#VALUE!	0.975	1.95996	#VALUE!	#VALUE!		#VALUE!	#VALUE!	#VALUE!
C12	130573	76758	51302	32901	0.592296	0.407704	118860	172674	0.975	1.95996	0.40592	0.409488		Y	Y	Y
D01	78629	44866	30964	36514	0.588397	0.411603	78605	112368	0.975	1.95996	0.409396	0.41381		Y	Y	Y
D02	75262	47715	15201	13576	0.590762	0.409238	62103.5	89650.5	0.975	1.95996	0.406764	0.411712		Y	Y	Y
D03	0	0	0	0	NaN	NaN	#VALUE!	#VALUE!	0.975	1.95996	#VALUE!	#VALUE!		#VALUE!	#VALUE!	#VALUE!
D04	20019	18801	6445	6445	0.511777	0.488223	25246	26464	0.975	1.95996	0.483914	0.492531		Y	Y	Y
D05	139287	45519	8349	7660	0.733469	0.266531	53523.5	147292	0.975	1.95996	0.264598	0.268465		Y	Y	Y
D06	230629	98269	9605	11073	0.689315	0.310685	108608	240968	0.975	1.95996	0.309151	0.312219		Y	Y	Y
D07	46498	85985	6608	6039	0.36396	0.63604	92308.5	52821.5	0.975	1.95996	0.633565	0.638515		Y	Y	Y
D08	57039	46180	9234	10359	0.54421	0.45579	55976.5	66835.5	0.975	1.95996	0.453005	0.458576		Y	Y	Y
D09	0	0	0	0	NaN	NaN	#VALUE!	#VALUE!	0.975	1.95996	#VALUE!	#VALUE!		#VALUE!	#VALUE!	#VALUE!
D10	52476	62753	12283	9249	0.462427	0.537573	73519	63242	0.975	1.95996	0.53493	0.540215		Y	Y	Y
D11	0	0	0	0	NaN	NaN	#VALUE!	#VALUE!	0.975	1.95996	#VALUE!	#VALUE!		#VALUE!	#VALUE!	#VALUE!
D12	0	0	0	0	NaN	NaN	#VALUE!	#VALUE!	0.975	1.95996	#VALUE!	#VALUE!		#VALUE!	#VALUE!	#VALUE!
E01	0	0	0	0	NaN	NaN	#VALUE!	#VALUE!	0.975	1.95996	#VALUE!	#VALUE!		#VALUE!	#VALUE!	#VALUE!
E02	131496	85082	23692	22340	0.588371	0.411629	108098	154512	0.975	1.95996	0.409747	0.413512		Y	Y	Y
E03	90337	65298	22231	22231	0.562567	0.437433	87529	112568	0.975	1.95996	0.435259	0.439606		Y	Y	Y
E04	99691	68389	25597	23247	0.57215	0.42785	92811	124113	0.975	1.95996	0.425768	0.429932		Y	Y	Y
E05	75870	22774	3609	3611	0.750775	0.249225	26384	79480	0.975	1.95996	0.24662	0.251831		Y	Y	Y
E06	85195	55978	6854	5537	0.59513	0.40487	62173.5	91390.5	0.975	1.95996	0.402415	0.407325		Y	Y	Y
E07	57796	86643	6575	6633	0.408508	0.591492	93247	64400	0.975	1.95996	0.589066	0.593919		Y	Y	Y
E08	0	0	0	0	NaN	NaN	#VALUE!	#VALUE!	0.975	1.95996	#VALUE!	#VALUE!		#VALUE!	#VALUE!	#VALUE!
E09	0	0	0	0	NaN	NaN	#VALUE!	#VALUE!	0.975	1.95996	#VALUE!	#VALUE!		#VALUE!	#VALUE!	#VALUE!
E10	43523	52035	10325	3321	0.461027	0.538973	58858	50346	0.975	1.95996	0.536016	0.541929		Y	Y	Y
E11	0	0	0	0	NaN	NaN	#VALUE!	#VALUE!	0.975	1.95996	#VALUE!	#VALUE!		#VALUE!	#VALUE!	#VALUE!
E12	0	0	0	0	NaN	NaN	#VALUE!	#VALUE!	0.975	1.95996	#VALUE!	#VALUE!		#VALUE!	#VALUE!	#VALUE!
F01	0	0	0	0	NaN	NaN	#VALUE!	#VALUE!	0.975	1.95996	#VALUE!	#VALUE!		#VALUE!	#VALUE!	#VALUE!
F02	0	0	0	0	NaN	NaN	#VALUE!	#VALUE!	0.975	1.95996	#VALUE!	#VALUE!		#VALUE!	#VALUE!	#VALUE!
F03	0	0	0	0	NaN	NaN	#VALUE!	#VALUE!	0.975	1.95996	#VALUE!	#VALUE!		#VALUE!	#VALUE!	#VALUE!
F04	41653	30247	3782	6796	0.569146	0.430854	35536	46942	0.975	1.95996	0.427475	0.434234		Y	Y	Y
F05	60407	18764	1279	3209	0.748885	0.251115	21008	62651	0.975	1.95996	0.248176	0.254053		Y	Y	Y
F06	31206	17200	3084	3221	0.628	0.372	20352.5	34358.5	0.975	1.95996	0.36795	0.37605		Y	Y	Y
F07	0	0	0	0	NaN	NaN	#VALUE!	#VALUE!	0.975	1.95996	#VALUE!	#VALUE!		#VALUE!	#VALUE!	#VALUE!
F08	26072	6614	2844	2522	0.755676	0.244324	9297	28755	0.975	1.95996	0.240006	0.248641		Y	Y	Y
F09	0	0	0	0	NaN	NaN	#VALUE!	#VALUE!	0.975	1.95996	#VALUE!	#VALUE!		#VALUE!	#VALUE!	#VALUE!
F10	48262	50609	6985	6985	0.4896	0.5104	57594	55247	0.975	1.95996	0.507483	0.513316		Y	Y	Y
F11	38935	41491	8596	8596	0.486908	0.513092	50087	47531	0.975	1.95996	0.509956	0.516227		Y	Y	Y
F12	36772	27953	22044	22044	0.540524	0.459476	49997	58816	0.975	1.95996	0.456515	0.462437		Y	Y	Y
G01	0	0	0	0	NaN	NaN	#VALUE!	#VALUE!	0.975	1.95996	#VALUE!	#VALUE!		#VALUE!	#VALUE!	#VALUE!
G02	0	0	0	0	NaN	NaN	#VALUE!	#VALUE!	0.975	1.95996	#VALUE!	#VALUE!		#VALUE!	#VALUE!	#VALUE!
G03	0	0	0	0	NaN	NaN	#VALUE!	#VALUE!	0.975	1.95996	#VALUE!	#VALUE!		#VALUE!	#VALUE!	#VALUE!
G04	0	0	0	0	NaN	NaN	#VALUE!	#VALUE!	0.975	1.95996	#VALUE!	#VALUE!		#VALUE!	#VALUE!	#VALUE!
G05	0	0	0	0	NaN	NaN	#VALUE!	#VALUE!	0.975	1.95996	#VALUE!	#VALUE!		#VALUE!	#VALUE!	#VALUE!
G06	50714	80491	4976	4615	0.394255	0.605745	85286.5	55509.5	0.975	1.95996	0.603193	0.608298		Y	Y	Y
G07	0	0	0	0	NaN	NaN	#VALUE!	#VALUE!	0.975	1.95996	#VALUE!	#VALUE!		#VALUE!	#VALUE!	#VALUE!
G08	0	0	0	0	NaN	NaN	#VALUE!	#VALUE!	0.975	1.95996	#VALUE!	#VALUE!		#VALUE!	#VALUE!	#VALUE!
G09	0	0	0	0	NaN	NaN	#VALUE!	#VALUE!	0.975	1.95996	#VALUE!	#VALUE!		#VALUE!	#VALUE!	#VALUE!
G10	0	0	0	0	NaN	NaN	#VALUE!	#VALUE!	0.975	1.95996	#VALUE!	#VALUE!		#VALUE!	#VALUE!	#VALUE!
G11	0	0	0	0	NaN	NaN	#VALUE!	#VALUE!	0.975	1.95996	#VALUE!	#VALUE!		#VALUE!	#VALUE!	#VALUE!
G12	0	0	0	0	NaN	NaN	#VALUE!	#VALUE!	0.975	1.95996	#VALUE!	#VALUE!		#VALUE!	#VALUE!	#VALUE!
H01	0	0	0	0	NaN	NaN	#VALUE!	#VALUE!	0.975	1.95996	#VALUE!	#VALUE!		#VALUE!	#VALUE!	#VALUE!
H02	0	0	0	0	NaN	NaN	#VALUE!	#VALUE!	0.975	1.95996	#VALUE!	#VALUE!		#VALUE!	#VALUE!	#VALUE!
H03	0	0	0	0	NaN	NaN	#VALUE!	#VALUE!	0.975	1.95996	#VALUE!	#VALUE!		#VALUE!	#VALUE!	#VALUE!
H04	0	0	0	0	NaN	NaN	#VALUE!	#VALUE!	0.975	1.95996	#VALUE!	#VALUE!		#VALUE!	#VALUE!	#VALUE!
H05	90797	53606	8602	10620	0.613647	0.386353	63217	100408	0.975	1.95996	0.383994	0.388712		Y	Y	Y
H06	118282	83683	20170	20638	0.571258	0.428742	104087	138686	0.975	1.95996	0.426773	0.430711		Y	Y	Y
H07	0	0	0	0	NaN	NaN	#VALUE!	#VALUE!	0.975	1.95996	#VALUE!	#VALUE!		#VALUE!	#VALUE!	#VALUE!
H08	33946	28325	4134	3861	0.539998	0.460002	32322.5	37943.5	0.975	1.95996	0.456317	0.463687		Y	Y	Y
H09	6812	7034	2218	2218	0.493928	0.506072	9252	9030	0.975	1.95996	0.498824	0.513319		Y	Y	Y
H10	0	0	0	0	NaN	NaN	#VALUE!	#VALUE!	0.975	1.95996	#VALUE!	#VALUE!		#VALUE!	#VALUE!	#VALUE!
H11	0	0	0	0	NaN	NaN	#VALUE!	#VALUE!	0.975	1.95996	#VALUE!	#VALUE!		#VALUE!	#VALUE!	#VALUE!
H12	267179	173606	143172	181591	0.561115	0.438885	335988	429560	0.975	1.95996	0.437773	0.439997		Y	Y	Y
