# Supplementary material for: Rapid assessment of 3-dimensional intra-tumor heterogeneity through cycling temperature capillary electrophoresis
Source: BMC Res Notes. 2023 Aug 11;16:167. doi: 10.1186/s13104-023-06437-5 (PMC10416412; doi:10.1186/s13104-023-06437-5)
Supplement: Supplementary file 2 — Additional file 2: MATLAB script used generate mouse Trp53 and Kras 3D heatmaps. [file 13104_2023_6437_MOESM2_ESM.txt]

Trp53 matlab script


tx=-1350:24:1350;
ty=-450:16:450;
tz=-210:10:210;
[xg,yg,zg] = meshgrid(tx,ty,tz);
%ThecatteredInterpolant class supports scattered data interpolation in 2-D and 3-D space.;
% Use of this class is encouraged as it is more efficient and readily adapts to a wider range of interpolation problems.;
% Create the interpolating object
F = scatteredInterpolant(x, y, z, e,'natural');
% Do the interpolation
eg = F(xg,yg,zg);
% Now you can use isosurface with the gridded data
%f1=isosurface(xg,yg,zg,eg,0.0);
f2=isosurface(xg,yg,zg,eg,0.1);
f3=isosurface(xg,yg,zg,eg,0.2);
f4=isosurface(xg,yg,zg,eg,0.3);
f5=isosurface(xg,yg,zg,eg,0.4);
f6=isosurface(xg,yg,zg,eg,0.5);
f7=isosurface(xg,yg,zg,eg,0.6);
f8=isosurface(xg,yg,zg,eg,0.7);
f9=isosurface(xg,yg,zg,eg,0.8);
%f10=isosurface(xg,yg,zg,eg,0.9);
%f11=isosurface(xg,yg,zg,eg,1);
%Plotting the mesh in matlab
%p = patch(f11);
%set(p,'FaceColor',[0.76 0 0.12],'EdgeColor','none', 'facealpha',0.4);
%p = patch(f10);
%set(p,'FaceColor',[0.7 0.09 0.17],'EdgeColor','none', 'facealpha',0.4);
p = patch(f9);
set(p,'FaceColor',[0.84 0.38 0.3],'EdgeColor','none', 'facealpha',0.4);
p = patch(f8);
set(p,'FaceColor',[0.96 0.65 0.51],'EdgeColor','none', 'facealpha',0.4);
p = patch(f7);
set(p,'FaceColor',[0.99 0.86 0.78],'EdgeColor','none', 'facealpha',0.4);
p = patch(f6);
set(p,'FaceColor',[0.97 0.97 0.97],'EdgeColor','none', 'facealpha',0.4);
p = patch(f5);
set(p,'FaceColor',[0.82 0.9 0.94],'EdgeColor','none', 'facealpha',0.4);
p = patch(f4);
set(p,'FaceColor',[0.57 0.77 0.87],'EdgeColor','none', 'facealpha',0.4);
p = patch(f3);
set(p,'FaceColor',[0.26 0.58 0.76],'EdgeColor','none', 'facealpha',0.4);
p = patch(f2);
set(p,'FaceColor',[0.13 0.4 0.67],'EdgeColor','none', 'facealpha',0.4);
%p = patch(f1);
%set(p,'FaceColor',[0.02 0.19 0.38],'EdgeColor','none', 'facealpha',0.4);
daspect([1 1 1]); view(3); axis tight; camlight; lighting gouraud;
%color blue to red
% 0.76 0 0.12
% 0.7 0.09 0.17
% 0.84 0.38 0.3
% 0.96 0.65 0.51
% 0.99 0.86 0.78
% 0.97 0.97 0.97
% 0.82 0.9 0.94
% 0.57 0.77 0.87
% 0.26 0.58 0.76
% 0.13 0.4 0.67
% 0.02 0.19 0.38
%generate html file
figure2xhtml;


Kras matlab script


tx=-1350:24:1350;
ty=-450:16:450;
tz=-120:10:120;
[xg,yg,zg] = meshgrid(tx,ty,tz);
%ThecatteredInterpolant class supports scattered data interpolation in 2-D and 3-D space.;
% Use of this class is encouraged as it is more efficient and readily adapts to a wider range of interpolation problems.;
% Create the interpolating object
F = scatteredInterpolant(x, y, z, e,'natural');
% Do the interpolation
eg = F(xg,yg,zg);
% Now you can use isosurface with the gridded data
%f1=isosurface(xg,yg,zg,eg,0.0);
f2=isosurface(xg,yg,zg,eg,0.1);
f3=isosurface(xg,yg,zg,eg,0.2);
f4=isosurface(xg,yg,zg,eg,0.3);
f5=isosurface(xg,yg,zg,eg,0.4);
f6=isosurface(xg,yg,zg,eg,0.5);
f7=isosurface(xg,yg,zg,eg,0.6);
f8=isosurface(xg,yg,zg,eg,0.7);
f9=isosurface(xg,yg,zg,eg,0.8);
f10=isosurface(xg,yg,zg,eg,0.9);
f11=isosurface(xg,yg,zg,eg,1);
%Plotting the mesh in matlab
p = patch(f11);
set(p,'FaceColor',[0.76 0 0.12],'EdgeColor','none', 'facealpha',0.4);
p = patch(f10);
set(p,'FaceColor',[0.7 0.09 0.17],'EdgeColor','none', 'facealpha',0.4);
p = patch(f9);
set(p,'FaceColor',[0.84 0.38 0.3],'EdgeColor','none', 'facealpha',0.4);
p = patch(f8);
set(p,'FaceColor',[0.96 0.65 0.51],'EdgeColor','none', 'facealpha',0.4);
p = patch(f7);
set(p,'FaceColor',[0.99 0.86 0.78],'EdgeColor','none', 'facealpha',0.4);
p = patch(f6);
set(p,'FaceColor',[0.97 0.97 0.97],'EdgeColor','none', 'facealpha',0.4);
p = patch(f5);
set(p,'FaceColor',[0.82 0.9 0.94],'EdgeColor','none', 'facealpha',0.4);
p = patch(f4);
set(p,'FaceColor',[0.57 0.77 0.87],'EdgeColor','none', 'facealpha',0.4);
p = patch(f3);
set(p,'FaceColor',[0.26 0.58 0.76],'EdgeColor','none', 'facealpha',0.4);
p = patch(f2);
set(p,'FaceColor',[0.13 0.4 0.67],'EdgeColor','none', 'facealpha',0.4);
%p = patch(f1);
%set(p,'FaceColor',[0.02 0.19 0.38],'EdgeColor','none', 'facealpha',0.4);
daspect([1 1 1]); view(3); axis tight; camlight; lighting gouraud;
%color blue to red
% 0.76 0 0.12
% 0.7 0.09 0.17
% 0.84 0.38 0.3
% 0.96 0.65 0.51
% 0.99 0.86 0.78
% 0.97 0.97 0.97
% 0.82 0.9 0.94
% 0.57 0.77 0.87
% 0.26 0.58 0.76
% 0.13 0.4 0.67
% 0.02 0.19 0.38
%generate html file
figure2xhtml;
