# Supplementary material for: Rapid assessment of 3-dimensional intra-tumor heterogeneity through cycling temperature capillary electrophoresis
Source: BMC Res Notes. 2023 Aug 11;16:167. doi: 10.1186/s13104-023-06437-5 (PMC10416412; doi:10.1186/s13104-023-06437-5)
Supplement: Supplementary file 3 — Additional file 3: R script and data used to generate human KRAS 2D heatmap. [file 13104_2023_6437_MOESM3_ESM.zip]

Archive with 4 entries (3 files):
- Additional file 3/
- Additional file 3/Sup_file3_kras21_aggregate.txt
- Additional file 3/Sup_file3_MutationProfiles_conservative.R
- Additional file 3/Sup_file3_MutationProfiles_pie2.r
