# Supplementary material for: Rapid assessment of 3-dimensional intra-tumor heterogeneity through cycling temperature capillary electrophoresis
Source: BMC Res Notes. 2023 Aug 11;16:167. doi: 10.1186/s13104-023-06437-5 (PMC10416412; doi:10.1186/s13104-023-06437-5)
Supplement: Supplementary file 3 — Additional file 3: R script and data used to generate human KRAS 2D heatmap. [file 13104_2023_6437_MOESM3_ESM.zip › Additional file 3/Sup_file3_kras21_aggregate.txt]

NA	0.457262886	0.412860786	0.410708421	0.4145521	NA	NA	NA	NA	NA	NA	NA	NA	NA	NA	NA	NA	NA	NA	0.432476517	NA	NA	NA	0.464624319	NA	NA	NA	NA	NA	NA	NA	NA
NA	NA	0.408701854	0.426171897	0.419622238	NA	NA	NA	NA	NA	NA	NA	NA	NA	NA	NA	NA	NA	NA	NA	NA	NA	NA	NA	NA	NA	NA	NA	NA	NA	NA	NA
NA	0.463032076	0.314596382	NA	0.464405311	NA	NA	0.481324681	NA	NA	NA	NA	NA	NA	NA	NA	NA	0.383741259	NA	NA	0.433120257	NA	0.439361397	0.336830249	NA	NA	NA	NA	NA	NA	NA	NA
NA	0.368265818	0.457526609	0.370007132	0.427278689	0.409707012	0.457140782	NA	NA	NA	NA	NA	NA	NA	NA	NA	0.41681166	0.414462978	NA	NA	0.359708393	NA	NA	NA	NA	NA	NA	NA	NA	NA	NA	NA
0	NA	NA	NA	0.289698795	NA	NA	0.45173765	NA	NA	NA	NA	NA	NA	NA	NA	0.275674004	0.116860578	0.4302127	0.392398427	NA	NA	NA	0.424263703	NA	NA	NA	NA	NA	NA	NA	NA
NA	NA	NA	NA	0.34276547	NA	0.458084837	0.302497617	NA	NA	NA	NA	NA	NA	NA	NA	0.392799712	NA	0.353447797	0.388051986	0.435570143	NA	0.255102643	0.413674406	NA	NA	NA	NA	NA	NA	NA	NA
NA	NA	0.509640134	0.432928028	0.525489938	NA	NA	0.357027828	0.453672089	0.481199219	0.308869158	0.34277714	0.5	0.374384083	0.350182957	0.485637717	0.391904997	NA	0.295084727	0.427422659	0.317455405	0.391031144	NA	NA	NA	NA	NA	NA	NA	NA	NA	NA
0.386542943	NA	NA	0.383208653	NA	NA	NA	NA	0.369361702	NA	NA	0.361981189	0.446210902	NA	0.476745074	0.326834216	0.393821004	NA	NA	0.507263043	NA	NA	0.461271833	0.396921599	NA	NA	NA	NA	NA	NA	NA	NA
0.429036652	0.476445475	0.448212689	NA	0.396232797	NA	0.467535182	NA	NA	0.413523681	0.430782971	NA	0.484644967	NA	NA	0.43528178	NA	0.423022332	0.384199652	NA	0.425145616	0.519023749	0.351578885	NA	NA	NA	NA	NA	NA	NA	NA	NA
0.427451654	NA	NA	0.386692288	0.439538676	NA	NA	NA	0.404042873	0.463477009	0.445398905	NA	0.36629251	NA	NA	NA	0.380592369	NA	NA	NA	0	NA	NA	NA	NA	NA	NA	NA	NA	NA	NA	NA
0.465107866	NA	NA	0.519905327	0	NA	NA	NA	0.437308366	0.335848932	NA	0.374264706	0.385096701	0.404605498	NA	0.423524845	NA	NA	NA	0	NA	NA	NA	NA	NA	NA	NA	NA	NA	NA	NA	NA
0.395741832	0.443051589	NA	NA	NA	NA	NA	NA	0.343112728	NA	NA	0.347088616	0.436891313	NA	0.442594029	NA	0.308664306	0.405242109	NA	NA	NA	NA	NA	NA	NA	NA	NA	NA	NA	NA	NA	NA
NA	NA	NA	NA	NA	NA	NA	NA	0.490906224	0.465213131	NA	0.479991721	0.436222072	0.407421289	NA	NA	NA	NA	0.439192316	0.39573523	NA	NA	NA	NA	0.383319554	0.428767726	0.40545573	0.588211788	0.527642851	NA	NA	NA
NA	NA	NA	NA	NA	NA	NA	NA	0.420669923	0.539126853	0.490808824	0.385898544	NA	NA	0.314463509	0.385102788	NA	NA	NA	0.380347372	0.386631414	NA	NA	NA	0.435800525	NA	0.363201296	0.471654911	NA	0.174508292	NA	0.493443029
NA	NA	NA	NA	NA	NA	NA	NA	0.492700946	0.421593393	0.402377294	0.441556235	0.420178337	0.421504906	0.84109817	NA	NA	0.349011858	0.405985966	NA	0.427167072	NA	NA	NA	NA	0.517770367	NA	NA	NA	NA	NA	0.47808908
NA	NA	NA	NA	NA	NA	NA	NA	NA	NA	NA	0.492420518	0.42578878	0.345052894	NA	NA	NA	0.395976074	0.416140667	0.458545719	0.389115391	0.435255536	NA	NA	NA	NA	NA	0.500500795	0.510682264	0.485607803	NA	NA
NA	NA	NA	NA	NA	NA	NA	NA	NA	0.333054937	NA	NA	NA	NA	NA	NA	0.320318776	NA	0.168106726	0.280551215	0.271516165	0.293440179	NA	0.356764365	NA	NA	NA	NA	NA	0.388179471	NA	NA
NA	NA	NA	NA	NA	NA	NA	NA	0.383846693	0.437350815	NA	NA	NA	NA	NA	NA	0.378348147	0.301720115	0.338310854	0.447255905	0.422310409	0.422546858	0.559538016	0.390494915	0.437838671	0.358380251	0.375093421	NA	NA	0.448770002	NA	0.407603318
