# Supplementary material for: Rapid assessment of 3-dimensional intra-tumor heterogeneity through cycling temperature capillary electrophoresis
Source: BMC Res Notes. 2023 Aug 11;16:167. doi: 10.1186/s13104-023-06437-5 (PMC10416412; doi:10.1186/s13104-023-06437-5)
Supplement: Supplementary file 3 — Additional file 3: R script and data used to generate human KRAS 2D heatmap. [file 13104_2023_6437_MOESM3_ESM.zip › Additional file 3/Sup_file3_MutationProfiles_conservative.R]

# Install these packages if not already installed
#install.packages("plotly")
#install.packages("akima")

# Install Orca at: https://github.com/plotly/orca#installation

# Load required packages
library(plotly)
library(akima)

# Check if a folder names "Output" exists, if not, make one
if(length(which(list.dirs() == "./Output")) == 0){
  print("No Output folder found, making new directory.")
  system("mkdir Output")
}

# Get names of input files
files <- list.files()

# Remove files/folders that don't contain data
files <- files[grep(x = files, pattern = "kras")]

# Color range used in the plots (https://plot.ly/r/reference/#heatmap-colorscale)
cols <- "RdBu"

# Graphic settings for the plots
ax <- list(
  title = "",
  zeroline = FALSE,
  showline = FALSE,
  showticklabels = FALSE,
  showgrid = FALSE,
  color = "white"
)

# Generate plots
for(f in files){

  # Set limits for z as appropriate for the data
  zMin <- 0
  zMax <- 1
  
  ## Data
  # Read data
  dat <- read.table(file = f, na.strings = "NA", stringsAsFactors = FALSE, header = FALSE)
  
  # Find number of columns and rows
  columns <- ncol(dat)
  rows <- nrow(dat)
  
  # Reformat data into a data frame with columns for x, y, and z coordinates (x = columns, y = rows, z = height)
  datLong <- data.frame(x = rep(1:columns, times = rows), y = rep(1:rows, each = columns), z = NA)
  
  for(i in 1:ncol(dat)){
    for(j in 1:nrow(dat))
      datLong$z[datLong$x == i & datLong$y == j] <- dat[j, i]
  }
  
  # Remove NAs
  datLong <- datLong[complete.cases(datLong$z), ]
  
  # Mirror bottom to top in order to match the input data frame
  datLong$y <- -datLong$y
  
  # Impute missing values using linear interpolation
  AlleleFrequency <- interp(y = datLong$x, x = datLong$y, z = datLong$z, linear = TRUE, extrap = FALSE, ny = columns, nx = rows)$z
  
  # Remove the "hole" in this dataset
  AlleleFrequency[13:18, 9:16] <- NA
  
  # Check that the upper limit for the scale isn't too low
  if(max(AlleleFrequency, na.rm = TRUE) > zMax){
      cat(paste("Warning, file:",
                f,
                "zMax is smaller than the largest data point. Data values exceed the specified scale.",
                "Largest value:",
                max(AlleleFrequency, na.rm = TRUE),
                "Adjust scale.",
              sep = "\n"))
    }
  
  ## Plotting
  setwd("./Output/")
  
  # Remove ".txt" from filename
  f <- gsub(pattern = ".txt", replacement = "", x = f)

  # Flat/2D plot
  plotFlat <- plot_ly(z = ~AlleleFrequency,
                      type = "heatmap",
                      zsmooth = "best",
                      colorscale = cols,
                      zmin = zMin,
                      zmax = zMax) %>%
              layout(xaxis = ax,
                     yaxis = ax)
  
  # Save 2D plot as HTML
  htmlwidgets::saveWidget(as_widget(plotFlat), paste(f, "_plotFlat_conservative.html", sep = ""))
  
  # Save 2D plot as PDF
  orca(plotFlat,
       paste(f, "_plotFlat_conservative.pdf", sep = ""),
       format = "pdf",
       width = columns * 100,
       height = rows * 100)
  
  # 3D surface plot
  plot3D <- plot_ly(z = ~AlleleFrequency,
                    type = "surface",
                    colorscale = cols,
                    cmin = zMin,
                    cmax = zMax) %>%
            layout(scene = list(xaxis = ax,
                    yaxis = ax,
                    zaxis = list(range = c(zMin, zMax),
                    title = "Allele frequency")))
  
  #Save 3D plot as HTML
  htmlwidgets::saveWidget(as_widget(plot3D), paste(f, "_plot3D_conservative.html", sep = ""))

  setwd("..")
}
