# Supplementary material for: Rapid assessment of 3-dimensional intra-tumor heterogeneity through cycling temperature capillary electrophoresis
Source: BMC Res Notes. 2023 Aug 11;16:167. doi: 10.1186/s13104-023-06437-5 (PMC10416412; doi:10.1186/s13104-023-06437-5)
Supplement: Supplementary file 3 — Additional file 3: R script and data used to generate human KRAS 2D heatmap. [file 13104_2023_6437_MOESM3_ESM.zip › Additional file 3/Sup_file3_MutationProfiles_pie2.r]

library(ggplot2)
library(gridExtra)

# Check if a folder names "Output" exists, if not, make one
if(length(which(list.dirs() == "./Output_pie")) == 0){
  print("No Output folder found, making new directory.")
  system("mkdir Output_pie")
}

# Get names of input files
files <- list.files()

# Remove files/folders that don't contain data
files <- files[grep(x = files, pattern = "kras")]

# Generate plots
for(f in files){

  dat <- read.table(file = f, na.strings = "NA", stringsAsFactors = FALSE, header = FALSE)
  
  cols <- ncol(dat)
  rows <- nrow(dat)
  
  fOut <- gsub(x = f, pattern = ".txt", replacement = ".pdf")
  pdf(paste0("./Output_pie/", fOut), pointsize = 8, height = rows, width = cols)
  p <- list()
  
  idx <- 0
  for(i in 1:nrow(dat)){
    for(j in 1:ncol(dat)){
      idx <- idx + 1
      val <- dat[i, j]
      valDat <- data.frame(Category = c("Mutant", "Wildtype"), AlleleFrequency = c(val, 1 - val))
      valDat$ymax <- cumsum(valDat$AlleleFrequency)
      valDat$ymin = c(0, head(valDat$ymax, n=-1))
      
      p[[idx]] <- ggplot(valDat, aes(ymax = ymax, ymin = ymin, xmax = 4, xmin = 3, fill = Category)) +
        geom_rect(color = "black") +
        coord_polar(theta="y") + 
        xlim(c(2, 4)) +
        scale_fill_grey(start = 0, end = 1) +
        theme_void() +
        theme(axis.text = element_blank(),
              panel.background = element_blank(),
              axis.ticks = element_blank(),
              legend.position = "none") 
      
      #      }
    }
  }
  
  grid.arrange(grobs = p, ncol = cols)
  dev.off()
}
