# Supplementary material for: Rapid assessment of 3-dimensional intra-tumor heterogeneity through cycling temperature capillary electrophoresis
Source: BMC Res Notes. 2023 Aug 11;16:167. doi: 10.1186/s13104-023-06437-5 (PMC10416412; doi:10.1186/s13104-023-06437-5)
Supplement: Supplementary file 4 — Additional file 4: R script and data used to generate mouse Trp53 and Kras 2D heatmaps. [file 13104_2023_6437_MOESM4_ESM.zip]

Archive with 13 entries (12 files):
- Additional file 4/
- Additional file 4/Sup_file4_MutationProfiles.r
- Additional file 4/Sup_file4_MutationProfiles_pie2.r
- Additional file 4/Sup_file4_Scoring_Anna_Kras_176_S21.txt
- Additional file 4/Sup_file4_Scoring_Anna_Kras_176_S26.txt
- Additional file 4/Sup_file4_Scoring_Anna_Kras_176_S31.txt
- Additional file 4/Sup_file4_Scoring_Anna_Kras_176_S36.txt
- Additional file 4/Sup_file4_Scoring_Anna_Kras_176_S41.txt
- Additional file 4/Sup_file4_Scoring_Anna_TP53_160_S11.txt
- Additional file 4/Sup_file4_Scoring_Anna_TP53_160_S16.txt
- Additional file 4/Sup_file4_Scoring_Anna_TP53_160_S26.txt
- Additional file 4/Sup_file4_Scoring_Anna_TP53_160_S31.txt
- Additional file 4/Sup_file4_Scoring_Anna_TP53_160_S51.txt
