# Supplementary material for: Rapid assessment of 3-dimensional intra-tumor heterogeneity through cycling temperature capillary electrophoresis
Source: BMC Res Notes. 2023 Aug 11;16:167. doi: 10.1186/s13104-023-06437-5 (PMC10416412; doi:10.1186/s13104-023-06437-5)
Supplement: Supplementary file 4 — Additional file 4: R script and data used to generate mouse Trp53 and Kras 2D heatmaps. [file 13104_2023_6437_MOESM4_ESM.zip › Additional file 4/Sup_file4_Scoring_Anna_Kras_176_S26.txt]

NA	0.349442706	0.661105139	0.79453102	0.764509687	0.721930984	0.52259966	0.106074396	0.127711556	0.854356688	0.8888506	0.925591425	0.996326361	0.996434868	0.897566175	0.465724646
0.183569684	0.679727539	0.749268395	0.829357633	0.754476086	0.442912716	0.537110391	NA	0.009549683	0.279477677	0.844395573	0.892723635	0.901801564	0.920850376	0.631737828	0.61653619
0.1224975	0.579257757	0.693343681	0.689980426	0.770451636	0.622377386	0.860081923	0.777610278	NA	0.386329602	0.664141226	0.826202109	0.997365936	0.714403974	0.391249112	NA
0.114696837	0.639148964	0.817613273	0.992159268	0.99455711	0.691743674	0.531714821	0.441947139	0.142576289	0.575014119	0.822281515	0.991233985	0.872956219	0.990079202	0.86770263	0.633038015
0.183733457	0.29034577	0.741333683	0.995580351	0.992364659	NA	0.643863082	NA	0.13931913	0.666416591	0.789044944	0.996515493	0.992969231	0.991626765	0.867047615	0.813361401
0.093736501	0.383408336	0.996560878	0.995780841	0.989162327	0.995700305	0.802089559	0.410226395	0.301880979	0.461942034	0.725035584	0.5	0.61384594	0.557107953	0.246532405	0.612146276
