# Supplementary material for: Rapid assessment of 3-dimensional intra-tumor heterogeneity through cycling temperature capillary electrophoresis
Source: BMC Res Notes. 2023 Aug 11;16:167. doi: 10.1186/s13104-023-06437-5 (PMC10416412; doi:10.1186/s13104-023-06437-5)
Supplement: Supplementary file 4 — Additional file 4: R script and data used to generate mouse Trp53 and Kras 2D heatmaps. [file 13104_2023_6437_MOESM4_ESM.zip › Additional file 4/Sup_file4_Scoring_Anna_Kras_176_S41.txt]

0.492112132	0.443724978	0.48247666	0.711502292	0.697302167	0.369506486	0.523192771	0.466582621	0.132408586	0.602241075	0.836584616	0.994881943	0.857071754	0.811017186	0.860718326	0.99519213
0.355363322	0.481090638	0.581085805	0.994656455	0.826514213	NA	0.55228854	0.748893198	0.071863597	0.308776892	0.51463582	0.835694258	0.46876508	0.699313622	0.602941611	0.419001808
0.505995309	0.511658011	0.646797705	0.824560725	0.722545269	0.536296866	NA	0.508251503	0.005661431	NA	0.997442097	0.996575831	0.996550535	0.991923204	0.384292097	0.412565647
0.149255919	0.602050347	0.634655647	0.758665063	0.810129413	0.629006715	0.368978409	0.130022153	0.190035256	0.687295992	0.984940131	0.997017623	0.807751559	0.779058082	0.59973159	0.8213002
0.142916894	NA	0.99461796	0.732827167	NA	NA	NA	NA	0.213642883	0.436340566	0.787655984	0.698582996	0.819346933	0.734776787	0.668934691	0.394118444
0.145592027	0.395910268	0.987570208	0.995734427	0.995401646	0.553957118	0.788081895	NA	0.005783244	0.124622187	0.309737492	0.795396731	0.716543051	0.505801575	0.116052682	0.265119751
