# Supplementary material for: Rapid assessment of 3-dimensional intra-tumor heterogeneity through cycling temperature capillary electrophoresis
Source: BMC Res Notes. 2023 Aug 11;16:167. doi: 10.1186/s13104-023-06437-5 (PMC10416412; doi:10.1186/s13104-023-06437-5)
Supplement: Supplementary file 4 — Additional file 4: R script and data used to generate mouse Trp53 and Kras 2D heatmaps. [file 13104_2023_6437_MOESM4_ESM.zip › Additional file 4/Sup_file4_Scoring_Anna_TP53_160_S11.txt]

0.2	0.2	0.13	0.17	0.2	0.17	0.23	NA	0.31	NA	0.32	0.44	NA	0.43	0.43	NA
0.16	NA	0.07	0.26	NA	0.32	0.23	NA	0.37	0.28	NA	0.48	0.29	NA	0.26	0.27
0.19	0.23	NA	0.29	0.15	NA	NA	NA	0.35	0.21	0.33	0.33	NA	0.34	NA	0.3
0.31	0.3	0.26	NA	0.34	0.36	0.18	NA	0.16	0.19	NA	0.13	NA	0.36	0.17	0.17
0.25	0.34	NA	0.39	0.39	0.29	0.27	NA	0.27	0.22	0.22	0.33	NA	0.35	0.22	0.2
0.4	0.21	0.05	0.34	0.43	0.39	0.41	NA	0.53	0.36	0.5	0.38	NA	0.5	0.4	0.34
