# Supplementary material for: Rapid assessment of 3-dimensional intra-tumor heterogeneity through cycling temperature capillary electrophoresis
Source: BMC Res Notes. 2023 Aug 11;16:167. doi: 10.1186/s13104-023-06437-5 (PMC10416412; doi:10.1186/s13104-023-06437-5)
Supplement: Supplementary file 4 — Additional file 4: R script and data used to generate mouse Trp53 and Kras 2D heatmaps. [file 13104_2023_6437_MOESM4_ESM.zip › Additional file 4/Sup_file4_Scoring_Anna_TP53_160_S16.txt]

0.13	0.26	0	0.29	0.24	0.33	0.2	0.21	0.18	0.39	0.27	0.29	NA	0.26	0.27	0.32
0.25	0.28	0.29	0.28	0.19	0.27	0.23	0.19	0.27	0.17	NA	NA	0.25	0.29	0.29	0.3
NA	0.31	0.46	NA	0.17	NA	0.24	0.25	0.28	NA	0.11	0.28	NA	NA	NA	0.28
0.31	0.33	0.38	NA	0.44	0.48	0.36	0.35	0.01	0.27	0.29	0.08	0.16	0.18	NA	0.31
0.31	0.31	0.44	0.32	0.37	0.34	0.32	0.28	NA	NA	0.26	0.33	NA	0.25	0.32	NA
0.42	0.29	0.33	0	NA	0.45	0.22	0.37	0.39	NA	NA	0.3	0.31	NA	0.39	0.42
