# Supplementary material for: Rapid assessment of 3-dimensional intra-tumor heterogeneity through cycling temperature capillary electrophoresis
Source: BMC Res Notes. 2023 Aug 11;16:167. doi: 10.1186/s13104-023-06437-5 (PMC10416412; doi:10.1186/s13104-023-06437-5)
Supplement: Supplementary file 4 — Additional file 4: R script and data used to generate mouse Trp53 and Kras 2D heatmaps. [file 13104_2023_6437_MOESM4_ESM.zip › Additional file 4/Sup_file4_Scoring_Anna_TP53_160_S26.txt]

0.36	NA	0	0.43	NA	0.32	0.23	0.16	0.28	0.28	NA	0.38	NA	NA	0.32	0.19
NA	0.3	0.31	0.37	0.3	NA	0.17	0.18	0.27	0.28	NA	NA	NA	NA	NA	0.26
0.28	0.47	NA	0.42	0.27	0.31	0.24	0.22	0.33	0.23	0.24	0.12	NA	0.26	NA	0.29
0.27	0	0.34	NA	NA	NA	NA	0.27	0.23	0.23	0.03	0.35	NA	NA	0.33	0.34
0.3	0.34	0.36	0.06	0.43	NA	0.34	0.31	0.26	0.29	0.28	0.26	NA	0.33	0.25	0.39
0.28	0.29	0.37	NA	NA	NA	NA	NA	NA	0.31	0.34	0.2	0.07	0.35	0.42	0.38
