# Supplementary material for: Rapid assessment of 3-dimensional intra-tumor heterogeneity through cycling temperature capillary electrophoresis
Source: BMC Res Notes. 2023 Aug 11;16:167. doi: 10.1186/s13104-023-06437-5 (PMC10416412; doi:10.1186/s13104-023-06437-5)
Supplement: Supplementary file 4 — Additional file 4: R script and data used to generate mouse Trp53 and Kras 2D heatmaps. [file 13104_2023_6437_MOESM4_ESM.zip › Additional file 4/Sup_file4_Scoring_Anna_TP53_160_S31.txt]

0.18	0.18	0.27	0.24	0.07	0.15	0.16	0.21	0.27	0.4	NA	NA	NA	0.36	NA	NA
0.28	NA	NA	NA	NA	NA	NA	NA	NA	NA	NA	NA	NA	0.17	0.33	NA
NA	NA	NA	NA	NA	NA	NA	NA	NA	0.23	NA	NA	NA	NA	NA	NA
0.31	NA	NA	NA	NA	NA	NA	0.34	0.26	0.16	0.12	0.03	0.09	0.13	NA	0.24
0.21	0.17	NA	NA	NA	NA	NA	0.63	0.29	0.17	NA	NA	NA	NA	0.45	0.34
0.35	0.15	0.04	NA	NA	NA	NA	0.31	0.44	0.38	0.39	NA	NA	0.4	0.43	0.32
