# Supplementary material for: Rapid assessment of 3-dimensional intra-tumor heterogeneity through cycling temperature capillary electrophoresis
Source: BMC Res Notes. 2023 Aug 11;16:167. doi: 10.1186/s13104-023-06437-5 (PMC10416412; doi:10.1186/s13104-023-06437-5)
Supplement: Supplementary file 4 — Additional file 4: R script and data used to generate mouse Trp53 and Kras 2D heatmaps. [file 13104_2023_6437_MOESM4_ESM.zip › Additional file 4/Sup_file4_Scoring_Anna_TP53_160_S51.txt]

0.21	0.19	0.29	NA	NA	NA	0.31	0.3	NA	NA	NA	NA	NA	NA	NA	NA
0.28	0.32	0.27	0.29	NA	NA	NA	NA	NA	0.33	NA	0.3	NA	NA	0	NA
NA	0.32	0.43	NA	NA	NA	NA	NA	0.25	NA	NA	NA	0.3	NA	NA	NA
NA	NA	0	0	NA	NA	NA	NA	NA	0	NA	NA	NA	NA	NA	NA
0.22	NA	0.27	NA	NA	NA	NA	NA	NA	0	NA	NA	NA	NA	NA	NA
NA	NA	NA	0.32	0.35	NA	NA	0	0.26	0.26	NA	NA	0	NA	NA	0.19
